# Supplementary material for: Green Optimization of Sesame Seed Oil Extraction via Pulsed Electric Field and Ultrasound Bath: Yield, Antioxidant Activity, Oxidative Stability, and Functional Food Potential
Source: Foods. 2025 Oct 26;14(21):3653. doi: 10.3390/foods14213653 (PMC12607709; doi:10.3390/foods14213653)
Supplement: Supplementary file 1 [file foods-14-03653-s001.zip]

Archive with 1 entries (1 files):
- foods-3946684-supplementary.pdf
